# Supplementary material for: A novel methodology to study antimicrobial properties of high-touch surfaces used for indoor hygiene applications—A study on Cu metal
Source: PLoS One. 2021 Feb 25;16(2):e0247081. doi: 10.1371/journal.pone.0247081 (PMC7906481; doi:10.1371/journal.pone.0247081)
Supplement: S1 Table — (XLSX) [file pone.0247081.s003.xlsx]

## Sheet: Sheet1
	E. Coli	Exposure conditions		1 day - cyclic exposure (without ASW deposition)	1 day - cyclic exposure (with ASW deposition)
	Incubation time		Stock	Cu metal	Cu metal
	0 min	CFU/mL	1050000	1,17*106	1,02*106
		Total amount of live bacteria %	100	100	100
	2 min	CFU/mL		5,82*105	3,81*105
		Total amount of live bacteria %		49.7	37.4
	4 min	CFU/mL		1,92*105	6,85*104
		Total amount of live bacteria %		16.4	6.7
	5 min	CFU/mL	1210000
		Total amount of live bacteria %	115
	6 min	CFU/mL		1,22*104	1,85*104
		Total amount of live bacteria %		10.4	1.8
	8 min	CFU/mL		1,67*101	1.67
		Total amount of live bacteria %		0	0
	10 min	CFU/mL	963000	0	0
		Total amount of live bacteria %	91.7	0
	15 min	CFU/mL	943000	0	0
		Total amount of live bacteria %	89.8	0
	20 min	CFU/mL	910000	0	0
		Total amount of live bacteria %	86.7	0
